# Supplementary material for: Aspilota isfahanensis, a new species of the genus Aspilota Foerster, 1863 from Iran (Hymenoptera, Braconidae, Alysiinae)
Source: Zookeys. 2016 Apr 21;(582):121–7. doi: 10.3897/zookeys.582.7426 (PMC4857048; doi:10.3897/zookeys.582.7426)
Supplement: XML Treatment for Aspilota isfahanensis [file zookeys.582.7426-treatment1.xml]

<!DOCTYPE tp:taxon-treatment
  PUBLIC "-//TaxonX//DTD Taxonomic Treatment Publishing DTD v0 20100105//EN" "tax-treatment-NSO.dtd">
<tp:taxon-treatment xmlns:tp="http://www.plazi.org/taxpub"><tp:treatment-meta><kwd-group><label>Taxon classification</label><kwd><named-content content-type="kingdom">Animalia</named-content></kwd><kwd><named-content content-type="order">Hymenoptera</named-content></kwd><kwd><named-content content-type="family">Braconidae</named-content></kwd></kwd-group><mixed-citation publication-type="journal"><person-group><name><surname>Peris-Felipo</surname><given-names>Francisco Javier</given-names></name><name><surname>Yari</surname><given-names>Zahra</given-names></name><name><surname>Rakhshani</surname><given-names>Ehsan</given-names></name><name><surname>Belokobylskij</surname><given-names>Sergey A.</given-names></name></person-group><article-title><italic><tp:taxon-name><tp:taxon-name-part taxon-name-part-type="genus">Aspilota</tp:taxon-name-part> <tp:taxon-name-part taxon-name-part-type="species">isfahanensis</tp:taxon-name-part></tp:taxon-name></italic>, a new species of the genus <italic><tp:taxon-name><tp:taxon-name-part taxon-name-part-type="genus">Aspilota</tp:taxon-name-part></tp:taxon-name></italic> Foerster, 1863 from Iran (<tp:taxon-name><tp:taxon-name-part taxon-name-part-type="order">Hymenoptera</tp:taxon-name-part></tp:taxon-name>, <tp:taxon-name><tp:taxon-name-part taxon-name-part-type="family">Braconidae</tp:taxon-name-part></tp:taxon-name>, <tp:taxon-name><tp:taxon-name-part taxon-name-part-type="subfamily">Alysiinae</tp:taxon-name-part></tp:taxon-name>)</article-title><source>Zookeys</source><day>21</day><month>4</month><year>2016</year><volume>2016</volume><issue>582</issue><fpage>121</fpage><lpage>127</lpage><pub-id pub-id-type="doi">10.3897/zookeys.582.7426</pub-id></mixed-citation></tp:treatment-meta><tp:nomenclature><tp:taxon-name>
              <tp:taxon-name-part taxon-name-part-type="genus">Aspilota</tp:taxon-name-part>
              <tp:taxon-name-part taxon-name-part-type="species">isfahanensis</tp:taxon-name-part>
              <object-id xmlns:xlink="http://www.w3.org/1999/xlink" content-type="zoobank" xlink:type="simple">http://zoobank.org/A4282F26-0353-4FFC-B8B5-2A13784E3C2B</object-id>
            </tp:taxon-name><tp:taxon-authority>Peris-Felipo</tp:taxon-authority><tp:taxon-status xmlns:xlink="http://www.w3.org/1999/xlink" xlink:type="simple">sp. n.</tp:taxon-status><xref ref-type="fig" rid="F1">Figs 1</xref><xref ref-type="fig" rid="F2">, 2</xref></tp:nomenclature><tp:treatment-sec sec-type="type material"><title>Type material.</title><p>Holotype: female, Iran, Isfahan, 6.x.2012, sweep net on <italic><tp:taxon-name><tp:taxon-name-part taxon-name-part-type="genus">Chenopodium</tp:taxon-name-part></tp:taxon-name></italic> sp. (E. Nader leg.) (<named-content xmlns:xlink="http://www.w3.org/1999/xlink" content-type="dwc:institutional_code" xlink:type="simple">NHMW</named-content>). Paratype: 1♀, same data as for holotype (<named-content xmlns:xlink="http://www.w3.org/1999/xlink" content-type="dwc:institutional_code" xlink:type="simple">ZISP</named-content>).</p></tp:treatment-sec><tp:treatment-sec sec-type="Description"><title>Description.</title><p>Female (holotype).</p><p>
              <italic>Head</italic>. In dorsal view, 1.9 times as wide as its median long, 1.4 times as wide as mesoscutum, smooth, with temple rounded behind eyes (Fig. <xref ref-type="fig" rid="F1">1F</xref>). Eye in lateral view 1.4 times as high as wide and 1.7 times as wide as temple medially (Figs <xref ref-type="fig" rid="F1">1B</xref>, <xref ref-type="fig" rid="F2">2A</xref>). POL 1.6 times OD; OOL 3.0 times OD (Fig. <xref ref-type="fig" rid="F1">1F</xref>). Face 1.9 times as wide as high; inner <!--PageBreak-->margins of eyes subparallel (Fig. <xref ref-type="fig" rid="F1">1E</xref>). Clypeus 2.5 times as wide as high, slightly curved ventrally (Fig. <xref ref-type="fig" rid="F1">1E</xref>). Paraclypeal fovea reaching inner margin of eye (Fig. <xref ref-type="fig" rid="F1">1E</xref>). Mandible 3-dentate, weakly widened towards apex, 1.3 times as long as its maximum width. Upper tooth distinctly shorter then lower tooth, very small and rounded; middle tooth rather long and narrow, longer than lower tooth, pointed apically; lower tooth widest, rounded, distinctly moving downwards (Fig. <xref ref-type="fig" rid="F1">1C</xref>). Antennae 17-segmented, 0.8 times as long as body. Scape 2.4 times longer than pedicel. First flagellar segment 3.3 times as <!--PageBreak-->long as its apical width, 1.3 times as long as second segment. Second flagellar segment 2.2 times as long as its maximum width; third to twelfth segments about 1.8 times as long as their maximum width, 13th and 14th segments 2.0 times, and 15th (apical) segment 2.5 times as long as their wide accordingly (Fig. <xref ref-type="fig" rid="F1">1D</xref>).</p><fig id="F1" position="float" orientation="portrait"><label>Figure 1.</label><caption><p>
          <italic><tp:taxon-name><tp:taxon-name-part taxon-name-part-type="genus">Aspilota</tp:taxon-name-part> <tp:taxon-name-part taxon-name-part-type="species">isfahanensis</tp:taxon-name-part></tp:taxon-name></italic> sp. n. (female, holotype). <bold>A</bold> Habitus, lateral view <bold>B</bold> Head, lateral view <bold>C</bold> Mandible <bold>D</bold> Antenna <bold>E</bold> Head, front view <bold>F</bold> Head, dorsal view.</p></caption><graphic xmlns:xlink="http://www.w3.org/1999/xlink" xlink:href="zookeys-582-121-g001.jpg" position="float" orientation="portrait" xlink:type="simple" id="oo_86248.jpg"/></fig><p>
              <italic>Mesosoma</italic>. In lateral view, 1.2 times as long as high (Fig. <xref ref-type="fig" rid="F2">2A</xref>). Mesoscutum (dorsal view) 0.8 times as long as its maximum width, smooth, with two lines of sparse setae along tracks of notauli (Fig. <xref ref-type="fig" rid="F2">2B</xref>). Notauli mainly absent on horizontal surface of mesoscutum (Fig. <xref ref-type="fig" rid="F2">2B</xref>). Mesoscutal pit absent (Fig. <xref ref-type="fig" rid="F2">2B</xref>). Prescutellar depression smooth, without lateral carinae (Fig. <xref ref-type="fig" rid="F2">2B</xref>). Precoxal sulcus present, crenulate, not reaching anterior and posterior margins of mesopleuron (Fig. <xref ref-type="fig" rid="F2">2A</xref>). Posterior mesopleural furrow crenulate in upper half, smooth in lower half (Fig. <xref ref-type="fig" rid="F2">2A</xref>). Propodeum with pentagonal areola delineated by distinct carinae (Fig. <xref ref-type="fig" rid="F2">2C</xref>). Propodeal spiracles relatively small (Fig. <xref ref-type="fig" rid="F2">2C</xref>).</p><fig id="F2" position="float" orientation="portrait"><label>Figure 2.</label><caption><p>
          <italic><tp:taxon-name><tp:taxon-name-part taxon-name-part-type="genus">Aspilota</tp:taxon-name-part> <tp:taxon-name-part taxon-name-part-type="species">isfahanensis</tp:taxon-name-part></tp:taxon-name></italic> sp. n. (female, holotype). <bold>A</bold> Head and mesosoma, lateral view <bold>B</bold> Mesonotum <bold>C</bold> Propodeum <bold>D</bold> First metasomal tergite <bold>E</bold> Hind leg, metasoma and ovipositor, lateral view <bold>F</bold> Fore and hind wings.</p></caption><graphic xmlns:xlink="http://www.w3.org/1999/xlink" xlink:href="zookeys-582-121-g002.jpg" position="float" orientation="portrait" xlink:type="simple" id="oo_86249.jpg"/></fig><p>
              <italic>Wings</italic> (Fig. <xref ref-type="fig" rid="F2">2F</xref>). Length of fore wing 2.7 times as long as its maximum width. Radial (marginal) cell ending at apex of wing, 4.0 times as long as its maximum width. Vein r2 (3-SR) 2.3 times as long as vein cuqu1 (2-SR); vein r3 (SR1) 2.5 times as long as vein r2 (3-SR). Nervulus (cu-a) distinctly postfurcal. Brachial (subdiscal) cell closed distally, 3.0 times as long as its maximum width. Hind wing 6.5 times as long as its maximum width.</p><p>
              <italic>Legs</italic> (Fig. <xref ref-type="fig" rid="F2">2E</xref>). Hind femur claviform, 4.0 times as long as its maximum width. Hind tibia weakly widened towards apex, 9.7 times as long as its maximum subapical width, 1.5 times as long as its hind tarsus. First segment of hind tarsus twice as long as second segment.</p><p>
              <italic>Metasoma</italic>. First tergite long, slightly widened towards apex, 2.6 times as long as its apical width, finely rugose-striate in apical half (Fig. <xref ref-type="fig" rid="F2">2D</xref>). Ovipositor 1.2 times as long as first tergite, 0.4 times as long as metasoma, 0.9 times as long as hind femur, 0.2 times as long as fore wing (Fig. <xref ref-type="fig" rid="F2">2E</xref>).</p><p>
              <italic>Colour</italic>. Body, antenna, and pterostigma dark brown. Mandibles and legs yellowish brown. Wings hyaline. <italic>Length</italic>. Body 1.8 mm; fore wing 2.0 mm; hind wing 1.8 mm. <italic>Variation</italic>. Antenna 16–17-segmented.</p><p>Male. Unknown.</p></tp:treatment-sec><tp:treatment-sec sec-type="Etymology"><title>Etymology.</title><p>Named after Isfahan, the type locality of new species.</p></tp:treatment-sec><tp:treatment-sec sec-type="Comparative diagnosis"><title>Comparative diagnosis.</title><p>This new species is similar to <italic><tp:taxon-name><tp:taxon-name-part taxon-name-part-type="genus">Aspilota</tp:taxon-name-part> <tp:taxon-name-part taxon-name-part-type="species">compressiventris</tp:taxon-name-part></tp:taxon-name></italic> Stelfox &amp; Grahan, 1951 (Austria, Hungary, Russia, and U.K), <italic><tp:taxon-name><tp:taxon-name-part taxon-name-part-type="genus">Aspilota</tp:taxon-name-part> <tp:taxon-name-part taxon-name-part-type="species">makita</tp:taxon-name-part></tp:taxon-name></italic> Papp, 2008 (Hungary and Romania) and <italic><tp:taxon-name><tp:taxon-name-part taxon-name-part-type="genus">Aspilota</tp:taxon-name-part> <tp:taxon-name-part taxon-name-part-type="species">spiracula</tp:taxon-name-part></tp:taxon-name></italic> Munk &amp; Peris-Felipo, 2013 (Denmark). All these species have the propodeum with a pentagonal areola delineated by a distinct carinae. However, <italic><tp:taxon-name><tp:taxon-name-part taxon-name-part-type="genus">Aspilota</tp:taxon-name-part> <tp:taxon-name-part taxon-name-part-type="species">isfahanensis</tp:taxon-name-part></tp:taxon-name></italic> sp. n. differs from <italic><tp:taxon-name><tp:taxon-name-part taxon-name-part-type="genus">Aspilota</tp:taxon-name-part> <tp:taxon-name-part taxon-name-part-type="species">compressiventris</tp:taxon-name-part></tp:taxon-name></italic> in having the mandible 1.3 times as long as its maximum width (1.7 times in <italic><tp:taxon-name><tp:taxon-name-part taxon-name-part-type="genus">Aspilota</tp:taxon-name-part> <tp:taxon-name-part taxon-name-part-type="species">compressiventris</tp:taxon-name-part></tp:taxon-name></italic>), the first flagellar segment 3.3 times as long as its maximum width (4.0 times in <italic><tp:taxon-name><tp:taxon-name-part taxon-name-part-type="genus">Aspilota</tp:taxon-name-part> <tp:taxon-name-part taxon-name-part-type="species">compressiventris</tp:taxon-name-part></tp:taxon-name></italic>), the hind femur 4.0 times as long as its maximum width (4.5 times in <italic><tp:taxon-name><tp:taxon-name-part taxon-name-part-type="genus">Aspilota</tp:taxon-name-part> <tp:taxon-name-part taxon-name-part-type="species">compressiventris</tp:taxon-name-part></tp:taxon-name></italic>), the first metasomal tergite 2.6 times as long as its apical width (3.0–4.0 times in <italic><tp:taxon-name><tp:taxon-name-part taxon-name-part-type="genus">Aspilota</tp:taxon-name-part> <tp:taxon-name-part taxon-name-part-type="species">compressiventris</tp:taxon-name-part></tp:taxon-name></italic>), the face 1.9 times as long as high (1.5 times in <italic><tp:taxon-name><tp:taxon-name-part taxon-name-part-type="genus">Aspilota</tp:taxon-name-part> <tp:taxon-name-part taxon-name-part-type="species">compressiventris</tp:taxon-name-part></tp:taxon-name></italic>), and the head in dorsal view 1.9 times as long as long (1.5 times in <italic><tp:taxon-name><tp:taxon-name-part taxon-name-part-type="genus">Aspilota</tp:taxon-name-part> <tp:taxon-name-part taxon-name-part-type="species">compressiventris</tp:taxon-name-part></tp:taxon-name></italic>). The new species differs from <italic><tp:taxon-name><tp:taxon-name-part taxon-name-part-type="genus">Aspilota</tp:taxon-name-part> <tp:taxon-name-part taxon-name-part-type="species">makita</tp:taxon-name-part></tp:taxon-name></italic> in having the mandible 1.3 <!--PageBreak-->times as long as its maximum width (1.7 times in <italic><tp:taxon-name><tp:taxon-name-part taxon-name-part-type="genus">Aspilota</tp:taxon-name-part> <tp:taxon-name-part taxon-name-part-type="species">makita</tp:taxon-name-part></tp:taxon-name></italic>), a hind femur 4.0 times as long as its maximum apical (3.2 times in <italic><tp:taxon-name><tp:taxon-name-part taxon-name-part-type="genus">Aspilota</tp:taxon-name-part> <tp:taxon-name-part taxon-name-part-type="species">makita</tp:taxon-name-part></tp:taxon-name></italic>), the first metasomal tergite 2.6 times as long as its apical width (2.0 times in <italic><tp:taxon-name><tp:taxon-name-part taxon-name-part-type="genus">Aspilota</tp:taxon-name-part> <tp:taxon-name-part taxon-name-part-type="species">makita</tp:taxon-name-part></tp:taxon-name></italic>), a propodeum with the areola distinctly delineated by carinae (areola less distinctly delineated in <italic><tp:taxon-name><tp:taxon-name-part taxon-name-part-type="genus">Aspilota</tp:taxon-name-part> <tp:taxon-name-part taxon-name-part-type="species">makita</tp:taxon-name-part></tp:taxon-name></italic>), the first flagellar segment 3.3 times as long as its maximum width (4.0 times in <italic><tp:taxon-name><tp:taxon-name-part taxon-name-part-type="genus">Aspilota</tp:taxon-name-part> <tp:taxon-name-part taxon-name-part-type="species">makita</tp:taxon-name-part></tp:taxon-name></italic>), and the upper tooth rounded (pointed in <italic><tp:taxon-name><tp:taxon-name-part taxon-name-part-type="genus">Aspilota</tp:taxon-name-part> <tp:taxon-name-part taxon-name-part-type="species">makita</tp:taxon-name-part></tp:taxon-name></italic>). Finally, <italic><tp:taxon-name><tp:taxon-name-part taxon-name-part-type="genus">Aspilota</tp:taxon-name-part> <tp:taxon-name-part taxon-name-part-type="species">isfahanensis</tp:taxon-name-part></tp:taxon-name></italic> sp. n. differs from <italic><tp:taxon-name><tp:taxon-name-part taxon-name-part-type="genus">Aspilota</tp:taxon-name-part> <tp:taxon-name-part taxon-name-part-type="species">spiracula</tp:taxon-name-part></tp:taxon-name></italic> in having the mandible 1.3 times as long as its maximum width (1.5 <!--PageBreak-->times in <italic><tp:taxon-name><tp:taxon-name-part taxon-name-part-type="genus">Aspilota</tp:taxon-name-part> <tp:taxon-name-part taxon-name-part-type="species">spiracula</tp:taxon-name-part></tp:taxon-name></italic>), the eye in lateral view 1.7 times as wide as the temple medially (nearly as long in <italic><tp:taxon-name><tp:taxon-name-part taxon-name-part-type="genus">Aspilota</tp:taxon-name-part> <tp:taxon-name-part taxon-name-part-type="species">spiracula</tp:taxon-name-part></tp:taxon-name></italic>), the first flagellar segment 3.3 times as long as its maximum width (2.5 times in <italic><tp:taxon-name><tp:taxon-name-part taxon-name-part-type="genus">Aspilota</tp:taxon-name-part> <tp:taxon-name-part taxon-name-part-type="species">spiracula</tp:taxon-name-part></tp:taxon-name></italic>), middle flagellar segments 1.8–2.2 times as long as their maximum widths (1.0–1.1 times <italic><tp:taxon-name><tp:taxon-name-part taxon-name-part-type="genus">Aspilota</tp:taxon-name-part> <tp:taxon-name-part taxon-name-part-type="species">spiracula</tp:taxon-name-part></tp:taxon-name></italic>), the first metasomal tergite 2.6 times as long as its apical width (2.3 times in <italic><tp:taxon-name><tp:taxon-name-part taxon-name-part-type="genus">Aspilota</tp:taxon-name-part> <tp:taxon-name-part taxon-name-part-type="species">spiracula</tp:taxon-name-part></tp:taxon-name></italic>), and a long metasoma (short in <italic><tp:taxon-name><tp:taxon-name-part taxon-name-part-type="genus">Aspilota</tp:taxon-name-part> <tp:taxon-name-part taxon-name-part-type="species">spiracula</tp:taxon-name-part></tp:taxon-name></italic>).</p></tp:treatment-sec></tp:taxon-treatment>
